# Supplementary material for: Proteomic Analysis of Kiwifruit in Response to the Postharvest Pathogen, Botrytis cinerea
Source: Front Plant Sci. 2018 Feb 15;9:158. doi: 10.3389/fpls.2018.00158 (PMC5818428; doi:10.3389/fpls.2018.00158)
Supplement: Table S1 — Gene-specific primers used in the RT-qPCR analysis. [file Table1.XLS]

## Sheet: Table S1
Table S1 Primers used for qRT-PCR analysis.
Gene name	Protein ID	NCBI accession no.	Primer (F: 5’-3’)	Primer (R: 5’-3’)
Myosin10	Achn132881	FG412942	GAAACGAACAGAGATAAAATCAGAC	CGAGAAAAAAGAACGAATGGAT
Pectinesterase	Achn064441	FG438463	CACTCTAATCCCCCTTTCAGCAC	TGTTGTAGATGTGAATGCGATGAG
Polygalacturonase-inhibitor protein	Achn126481	FG445940	AAGTCCTCCTCCGAATCAAACAA	AGGTCGCCAACGGCAGCC
Pathogenesis-related protein Bet v I	Achn053521	FG435883	GGCATTAGGGACTCCACAACACT	CCCCGCTTCAGAAAAATGGAC
Alternative oxidase	Achn228711	FG429620	GCAAAGCCTTCAAGCCTATTAGA	GCTGCAGTGCTTGGTGGT
Germin-like protein	Achn331061	FG431110	TCATCAAAGCCGCGGTTAGCC	CAACAATTAGGATCTCCGAAGCACC
Annexin	Achn313711	FG515091	GCGACACAGCGTGCTCTTATCC	TAAAGCCTGCCGCATTATGGTT
Copper/zinc superoxide dismutase	Achn052701	FG470525	TGCGGGTGACCTGGGAAAC	AAGGCTCTGCCGACGACTGAA
Thaumatin	Achn001821	FG471960	TACCCCAACTTATAGACAGTCCGAT	CTGGGTCTTGAAAACCGTGC
Actin	Achn107181	EF063572	GCAGTGTTTCCCAGTATTGTTG	TCCATGTCATCCCAGTTGC
EF1α	Achn286631	FG410635	GCACTGTCATTGATGCTCCT	CCAGCTTCAAAACCACCAGT
